# Supplementary material for: State of the Science for Kidney Disorders in Phelan-McDermid Syndrome: UPK3A, FBLN1, WNT7B, and CELSR1 as Candidate Genes
Source: Genes (Basel). 2022 Jun 10;13(6):1042. doi: 10.3390/genes13061042 (PMC9223119; doi:10.3390/genes13061042)
Supplement: Supplementary file 1 [file genes-13-01042-s001.zip]

Archive with 4 entries (2 files):
- genes-1747977-supplementary/
- genes-1747977-supplementary/new supple/
- genes-1747977-supplementary/new supple/McCoy.State of the science Kidney PMS.Supplemental File 1 Genes.xlsx
- genes-1747977-supplementary/new supple/McCoy.State of the Science Kidney PMS_Genes_Supplemental Tables May 12 2022.pdf
