# Supplementary material for: State of the Science for Kidney Disorders in Phelan-McDermid Syndrome: UPK3A, FBLN1, WNT7B, and CELSR1 as Candidate Genes
Source: Genes (Basel). 2022 Jun 10;13(6):1042. doi: 10.3390/genes13061042 (PMC9223119; doi:10.3390/genes13061042)
Supplement: Supplementary file 1 [file genes-13-01042-s001.zip › genes-1747977-supplementary/new supple/McCoy.State of the science Kidney PMS.Supplemental File 1 Genes.xlsx]

## Sheet: DataOn152forAnalysis
Supplemental File S1: Literature Review Data Abstraction File
new code	paper #	Author*	age of Inclusion	sex M/F	Del size	start in hg19	stop in hg19	stop used for graphing and analysis*	Kidney disorder (Yes/No)	Disorder Type	type of chromosomal rearrangement	de novo/inherited
34	P27	Bonaglia et al		M	5231798	45987211	51219009	51244566	yes	hypoplasia of right kidney	Ring 22
32	P5	Bonaglia et al		F	6489714	44729295	51219009	51244566	yes	Renal problems, including hydronephrosis	terminal deletion
35	P36	Bonaglia et al		F	8983080	42235929	51219009	51244566	yes	Renal problems, including hydronephrosis	terminal deletion
33	P10	Bonaglia et al	40	F	8083078	43135931	51219009	51244566	yes	right renal agenesis	terminal deletion
42	P7	Disciglio et al	1.25	M	2704796	44223471	46928267	46928267	no		interstital deletion	unknown
39	P4	Disciglio et al	6.17	F	3000099	42160270	45160369	45160369	no		interstital deletion	de novo
37	P2	Disciglio et al	11	F	3796495	41834214	45630709	45630709	no		interstital deletion	de novo
40	P5	Disciglio et al	4	M	5367814	42176139	47543953	47543953	no		interstital deletion	de novo
41	P6	Disciglio et al	2.75	F	5536370	42776398	48312768	48312768	no		interstital deletion	de novo
36	P1	Disciglio et al	0.33	M	5934323	42204882	48139205	48139205	no		interstital deletion	de novo
43	P8	Disciglio et al	5.5	M	6982450	43709818	50692268	50692268	no		interstital deletion	de novo
38	P3	Disciglio et al	5	M	6578050	43355693	49933743	49933743	yes	agenesis and reflux	interstital deletion	de novo
44	P9	Disciglio et al	1.5	F	6128329	43704364	49832693	49832693	yes		interstital deletion	de novo
60	P1	Fontes et al	3.67	F	57049	51140789	51197838	51244566	yes	agenesis	terminal unbalanced translocation	de novo
109	P1	Ha et al.	4	M	5121708	45821715	50943423	50943423	no		microdeletion	de novo
110	P2	Ha et al.	6	F	5312937	43001888	48314825	48314825	yes	vesicoureteral reflux	microdeletion	de novo
61	P1	Ishikawa et al	5	M	4973525	46204739	51178264	51244566	yes	multicystic kidney	terminal deletion
1	P1	Kirkpatrick et al	3	F	6800000	44444566	51244566	51244566	yes	multicystic kidneys, wilmors tumor of the kidney	terminal deletion	de novo
107	P1	Lei et al.	6	F	6264212	44882702	51146914	51244566	yes	kidney effusion/kidney abnormalities	terminal deletion	de novo
59	P15	Palumbo et al		M	4189402	46988862	51178264	51244566	no			de novo
58	P14	Palumbo et al		M	4627475	46593448	51220923	51244566	no			de novo
57	P13	Palumbo et al		F	4729777	46448547	51178324	51244566	no			de novo
56	P12	Palumbo et al		F	4946898	46168628	51115526	51244566	no			de novo
46	P2	Palumbo et al		M	5310504	44142246	49452750	49452750	no		interstital deletion presumed	de novo
55	P11	Palumbo et al		F	5670342	45574224	51244566	51244566	no			de novo
53	P9	Palumbo et al		M	6005807	45172457	51178264	51244566	no			unknown
51	P7	Palumbo et al		M	6433545	44735500	51169045	51244566	no			unknown
48	P4	Palumbo et al		F	6715606	44505317	51220923	51244566	no			unknown
52	P8	Palumbo et al		M	6175963	45002272	51178235	51244566	yes	dilation of renal pelvis/pyelectasis		unknown
54	P10	Palumbo et al		M	5682471	45538452	51220923	51244566	yes	hydronephrosis		de novo
45	P1	Palumbo et al	18	M	3153470	45146790	48300260	48300260	yes	reduced kidney size/hypoplasia	interstital deletion	de novo
49	P5	Palumbo et al		F	7597287	43600479	51197766	51244566	yes	renal agenesis		unknown
47	P3	Palumbo et al		M	6954793	44223471	51178264	51244566	yes	renal dysplasia		de novo
50	P6	Palumbo et al		F	6466751	44599511	51066262	51244566	yes	urinary incontinence/renal abnormalities		unknown
111	P1	Samogy-Costa et al		F	2401274	48810119	51211393		no
112	P2	Samogy-Costa et al		F	7815101	43371148	51186249		no
113	P9	Samogy-Costa et al		F	2400304	48771374	51171678		no
114	P10	Samogy-Costa et al		F	2743906	48434307	51178213		no
115	P11	Samogy-Costa et al		F	503891	50667787	51171678		no
116	P12	Samogy-Costa et al		M	49318	51122360	51171678		no
117	P14	Samogy-Costa et al		M	937124	50241089	51178213		no
118	P15	Samogy-Costa et al		M	7705128	43492638	51197766		no
119	P16	Samogy-Costa et al		M	5936393	45235285	51171678		no
120	P17	Samogy-Costa et al		F	74327	51104247	51178574		no
121	P19	Samogy-Costa et al		F	1582838	49595567	51178405		no
122	P24	Samogy-Costa et al		F	1582838	49595567	51178405		no
123	P26	Samogy-Costa et al		M	2101155	49123097	51224252		no
124	P27	Samogy-Costa et al		F	9058404	42152988	51211392		no
125	P30	Samogy-Costa et al		M	1641546	49577463	51219009		no
126	P31	Samogy-Costa et al		M	923549	50274217	51197766		no
127	P32	Samogy-Costa et al	20	M	111761	51112491	51224252		no
128	P33	Samogy-Costa et al		F	4396721	46814671	51211392		no
129	P34	Samogy-Costa et al		M	8102962	43094876	51197838		no
130	P4	Samogy-Costa et al		M	8353718	42865291	51219009		yes
131	P6	Samogy-Costa et al		M	8185881	42864966	51050847		yes
132	P8	Samogy-Costa et al		F	4921365	46276401	51197766		yes
133	P13	Samogy-Costa et al		M	3639889	47557877	51197766		yes
134	P20	Samogy-Costa et al		F	8010593	43213659	51224252		yes
135	P21	Samogy-Costa et al		F	4946898	46168628	51115526		yes
136	P25	Samogy-Costa et al		F	8798080	42399686	51197766		yes
137	P28	Samogy-Costa et al		M	3673845	47497833	51171678		yes
11	SH10	Soorya et al	2.9	M	101262	51122946	51224208	51244566	no		terminal deletion	de novo
28	SH27	Soorya et al	27.8	M	118917	51115526	51234443	51244566	no		terminal deletion	De novo deletion; maternal balanced translocation, 46,XX, t(11;22)(q23;q11.2)
21	SH20	Soorya et al	10.1	M	141090	51083118	51224208	51244566	no		terminal deletion	de novo
15	SH14	Soorya et al	3.9	F	956956	50267252	51224208	51244566	no		unbalanced translocation	de novo
19	SH18	Soorya et al	4.5	F	1146846	50077362	51224208	51244566	no		terminal deletion	de novo
9	SH8	Soorya et al	3.6	F	1650084	49574124	51224208	51244566	no		terminal deletion	de novo
10	SH9	Soorya et al	4.6	F	2195476	49028732	51224208	51244566	no		terminal deletion	de novo
12	SH11	Soorya et al	4.1	F	2195476	49028732	51224208	51244566	no		terminal deletion	de novo
30	SH30	Soorya et al	3.7	F	2219813	49004395	51224208	51244566	no		terminal deletion	father negative
20	SH19	Soorya et al	8.3	M	2654212	48551989	51206201	51206201	no		interstital deletion	father negative
3	SH2	Soorya et al	19.2	M	2779249	48444959	51224208	51244566	no		Ring 22	de novo
8	SH7	Soorya et al	6.8	F	4318675	46905533	51224208	51244566	no		Ring 22	mother negative
26	SH25	Soorya et al	45.4	M	4436774	46787434	51224208	51244566	no		terminal deletion	de novo
6	SH5	Soorya et al	1.7	M	5080737	46143471	51224208	51244566	no		terminal deletion	de novo
16	SH15	Soorya et al	1.7	F	5322089	45902119	51224208	51244566	no		terminal deletion	de novo
24	SH23	Soorya et al	11.4	M	7201035	44023173	51224208	51244566	no		unbalanced translocation	de novo
31	SH31	Soorya et al	2.1	M	8401265	42822943	51224208	51244566	no		terminal deletion	mother negative
13	SH12	Soorya et al	25.9	M	8450476	42773732	51224208	51244566	no		terminal deletion	de novo
27	SH26	Soorya et al	8	M	1763368	49460840	51224208	51244566	yes	renal abnormalities	Ring 22	de novo, maternal balanced translocation, 46,XX, t(1;6)(p13.3;q22,2)
4	SH3	Soorya et al	5	M	2109778	49114430	51224208	51244566	yes	renal abnormalities	Ring 22	de novo
2	SH1	Soorya et al	7.75	M	2296660	48927548	51224208	51244566	yes	renal abnormalities	Ring 22	mother negative
29	SH28	Soorya et al	1.75	F	5518967	45705241	51224208	51244566	yes	renal abnormalities	terminal deletion	de novo
18	SH17	Soorya et al	12	F	5640273	45583935	51224208	51244566	yes	renal abnormalities	terminal deletion	de novo
22	SH21	Soorya et al	3.75	M	5795602	45428606	51224208	51244566	yes	renal abnormalities	terminal deletion	de novo
23	SH22	Soorya et al	6.17	M	6424194	44800014	51224208	51244566	yes	renal abnormalities	terminal deletion	de novo
7	SH6	Soorya et al	2.67	F	6796505	44427703	51224208	51244566	yes	renal abnormalities	terminal deletion	de novo
5	SH4	Soorya et al	7	F	6902567	44321641	51224208	51244566	yes	renal abnormalities	terminal deletion	de novo
14	SH13	Soorya et al	14.5	F	7479079	43745129	51224208	51244566	yes	renal abnormalities	terminal deletion	de novo
25	SH24	Soorya et al	4	M	8005594	43218614	51224208	51244566	yes	renal abnormalities	Ring 22	de novo
17	SH16	Soorya et al	7.33	F	8305497	42918711	51224208	51244566	yes	renal abnormalities	terminal deletion	father negative
79	P37	Tabet et al	8	M	45802	51132603	51178405	51244566	no		Deletion
86	P53	Tabet et al	9.42	M	54116	51116107	51170223	51244566	no		Deletion
100	P76	Tabet et al	3.17	M	54773	51123491	51178264	51244566	no		Deletion
77	P34	Tabet et al	11.25	M	55114	51123291	51178405	51244566	no		Deletion
70	P16	Tabet et al	15.67	F	95859	51123291	51219150	51244566	no		Deletion	de novo
78	P36	Tabet et al	4.17	M	95859	51123291	51219150	51244566	no		Deletion	de novo
71	P18	Tabet et al	42	F	95859	51123291	51219150	51244566	no		Deletion
103	P79	Tabet et al	8	F	113080	51121362	51234442	51244566	no		Deletion	de novo
76	P33	Tabet et al	3.42	M	241177	50937228	51178405	51244566	no		Deletion
67	P13	Tabet et al	33	F	294867	50883397	51178264	51244566	no		Deletion	de novo
92	P64	Tabet et al	39	F	547871	50671279	51219150	51244566	no		Deletion	der(22)t(14;22) pat
105	P83	Tabet et al	23	M	619350	50558914	51178264	51244566	no		Deletion	de novo
66	P11	Tabet et al	37.42	F	716837	50452208	51169045	51244566	no		Deletion
90	P58	Tabet et al	3.5	M	1122696	50055568	51178264	51244566	no		Deletion	der(22)t(17;22) pat
93	P65	Tabet et al	0.5	M	1173505	50004759	51178264	51244566	no		Deletion	n/a
102	P78	Tabet et al	10	M	1450321	49745407	51195728	51244566	no		Deletion	de novo
74	P26	Tabet et al	12.67	F	1562421	49623769	51186190	51244566	no		Deletion	de novo
94	P66	Tabet et al	0.58	F	1657500	49536180	51193680	51244566	no		Deletion	der(22)t(13;22) mat
73	P23	Tabet et al	5.42	F	1705020	49513930	51218950	51244566	no		Deletion	n/a
104	P80	Tabet et al	4.92	F	2376160	48802104	51178264	51244566	no		Deletion	de novo
82	P40	Tabet et al	8	M	2376160	48802104	51178264	51244566	no		Deletion
96	P68	Tabet et al	3.5	M	2994822	48224328	51219150	51244566	no		Deletion	n/a
101	P77	Tabet et al	1.17	F	3563159	47648233	51211392	51244566	no		Deletion
68	P14	Tabet et al	3.75	F	4138710	47080299	51219009	51244566	no		Deletion	de novo
84	P42	Tabet et al	1.33	F	4620397	46555395	51175792	51244566	no		Deletion
106	P84	Tabet et al		F	4973525	46204739	51178264	51244566	no		Deletion	de novo
85	P47	Tabet et al	3.08	F	5172089	46023639	51195728	51244566	no		Deletion	de novo
63	P5	Tabet et al	4.58	F	5618545	45550500	51169045	51244566	no		Deletion
98	P71	Tabet et al	10	F	5639360	45547030	51186390	51244566	no		Deletion	n/a
99	P74	Tabet et al	4.92	F	5647927	45522296	51170223	51244566	no		Deletion	de novo
91	P59	Tabet et al	1.42	F	5696713	45522296	51219009	51244566	no		Deletion	de novo
83	P41	Tabet et al	1	F	6313399	44864865	51178264	51244566	no		Deletion
64	P6	Tabet et al	2.08	M	6981358	44187687	51169045	51244566	no		Deletion	der(22)t(8;22) pat
65	P8	Tabet et al	13.83	F	7296112	43872933	51169045	51244566	no		Deletion	de novo
72	P19	Tabet et al	1.83	F	7426362	43759828	51186190	51244566	no		Deletion	de novo
81	P39	Tabet et al	10	F	7762665	43415599	51178264	51244566	no		Deletion	de novo
80	P38	Tabet et al	5.58	M	7846994	43331411	51178405	51244566	no		Deletion	rec(22)inv(22) pat
95	P67	Tabet et al	12.92	M	8161401	43057749	51219150	51244566	no		Deletion
88	P56	Tabet et al	21	M	8857560	42320845	51178405	51244566	no		Deletion	de novo
89	P57	Tabet et al	2.25	M	9108328	42069936	51178264	51244566	no		Deletion	der(22)t(10;22)mat, mosaic
69	P15	Tabet et al	10.67	F	2073241	49145909	51219150	51244566	yes	duplicate kidney	Deletion	N/A
75	P27	Tabet et al		N/A	1357098	49813066	51170164	51244566	yes	hydronephrosis	Deletion	der(22)t(17;22) pat
97	P69	Tabet et al	4.42	M	3467238	47751912	51219150	51244566	yes	kidney abnormalities	Deletion	de novo der(22)t(15;22)
62	P4	Tabet et al	1	F	5350345	45828060	51178405	51244566	yes	multicystic kidney, renal dysplasia	Deletion	de novo
87	P55	Tabet et al	5.25	F	7447941	43730323	51178264	51244566	yes	urinary tract infections/renal abnormalities	Deletion	n/a
108	P1	Toruner et al.	0.21	M	6197498	45047068	51244566	51244566	yes	hydronephrosis, decreased functioning of left kidney	terminal deletion	de novo
138	P1	Xu et al	2.3	M	7845382	43352384	51197766		no		deletion
139	P2	Xu et al	1.9	M	7768925	43428841	51197766		no		deletion
140	P4	Xu et al	6.5	F	3856692	43199808	47056500		no		duplication and deletion
141	P5	Xu et al	5.8	M	7568284	43629482	51197766		no		deletion
142	P6	Xu et al	1.8	F	4562436	46615777	51178213		no		deleton
143	P9	Xu et al	7.3	M	124459	51073379	51197838		no		deletion
144	P15	Xu et al	5.7	M	76403	51121363	51197766		no		deletion
145	P18	Xu et al	2.2	M	3076410	48100752	51177162		no		deletion
146	P20	Xu et al	4.7	M	69442	51128324	51197766		no		deletion
147	P21	Xu et al	4.3	F	1315517	49882209	51197726		no		deletion
148	P25	Xu et al	1.8	F	8693853	42522566	51216419		no		deletion
149	P29	Xu et al	3.1	M	1042318	50155448	51197766		no		deletion
150	P3	Xu et al	5.5	M	5985033	45193180	51178213		yes		deletion
151	P16	Xu et al	4.8	F	7465346	43674432	51139778		yes		deletion
152	P23	Xu et al	3.3	F	125051	50990475	51115526		yes		deletion
*Full citations provided in the manuscript McCoy M et al. (2022) State of the Science for Kidney Disorders in Phelan-McDermid syndrome.
*In some cases, deletions were reported as being terminal, but provided deletion stop coordinates proximal to the end of the coding region of chromosome 22 per hg19.
For graphics and asssociation analyses, the stop coordinate was harmonized.
